# Supplementary material for: Genome-Wide Identification and Expression Analysis of Expansin Gene Family in the Storage Root Development of Diploid Wild Sweetpotato Ipomoea trifida
Source: Genes (Basel). 2022 Jun 10;13(6):1043. doi: 10.3390/genes13061043 (PMC9222398; doi:10.3390/genes13061043)
Supplement: Supplementary file 1 [file genes-13-01043-s001.zip]

Archive with 1 entries (1 files):
- genes-1745337-supplementary.pdf
